# Supplementary material for: Democratising deep learning for microscopy with ZeroCostDL4Mic
Source: Nat Commun. 2021 Apr 15;12:2276. doi: 10.1038/s41467-021-22518-0 (PMC8050272; doi:10.1038/s41467-021-22518-0)
Supplement: Supplementary file 14 — Supplementary Software [file 41467_2021_22518_MOESM14_ESM.zip]

Archive with 23 entries (22 files):
- Colab_notebooks/
- Colab_notebooks/StarDist_3D_ZeroCostDL4Mic.ipynb
- Colab_notebooks/Deep-STORM_2D_ZeroCostDL4Mic.ipynb
- Colab_notebooks/U-Net_2D_ZeroCostDL4Mic.ipynb
- Colab_notebooks/CARE_3D_ZeroCostDL4Mic.ipynb
- Colab_notebooks/.DS_Store
- __MACOSX/Colab_notebooks/._.DS_Store
- Colab_notebooks/Noise2Void_3D_ZeroCostDL4Mic.ipynb
- Colab_notebooks/fnet_ZeroCostDL4Mic.ipynb
- Colab_notebooks/ZeroCostDL4Mic_UserManual_v1.3.pdf
- __MACOSX/Colab_notebooks/._ZeroCostDL4Mic_UserManual_v1.3.pdf
- Colab_notebooks/pix2pix_ZeroCostDL4Mic.ipynb
- Colab_notebooks/CARE_2D_ZeroCostDL4Mic.ipynb
- Colab_notebooks/U-Net_3D_ZeroCostDL4Mic.ipynb
- Colab_notebooks/StarDist_2D_ZeroCostDL4Mic.ipynb
- Colab_notebooks/CycleGAN_ZeroCostDL4Mic.ipynb
- Colab_notebooks/Noise2Void_2D_ZeroCostDL4Mic.ipynb
- Colab_notebooks/YOLOv2_ZeroCostDL4Mic.ipynb
- Colab_notebooks/ChangeLog.txt
- Colab_notebooks/ReadMe.txt
- __MACOSX/Colab_notebooks/._ReadMe.txt
- Colab_notebooks/LICENSE.txt
- Colab_notebooks/Template_ZeroCostDL4Mic.ipynb
