# Supplementary material for: Democratising deep learning for microscopy with ZeroCostDL4Mic
Source: Nat Commun. 2021 Apr 15;12:2276. doi: 10.1038/s41467-021-22518-0 (PMC8050272; doi:10.1038/s41467-021-22518-0)
Supplement: Supplementary file 14 — Supplementary Software [file 41467_2021_22518_MOESM14_ESM.zip › Colab_notebooks/ReadMe.txt]

ZeroCostDL4Mic is a toolbox for the training and implementation of common Deep Learning approaches to microscopy imaging. It exploits the ease-of-use and access to GPU provided by Google Colab. Training data can be uploaded to the Google Drive from where it can be used to train models using the provided Colab notebooks in a web-browser. Predictions on unseen data can then be performed within the same notebook, therefore not requiring any local hardware or software set-up.

More information about the use of ZeroCostDL4Mic can be found in the enclosed Manual or in our wiki page:

https://github.com/HenriquesLab/ZeroCostDL4Mic/wiki

The latest version of our ZeroCostDL4Mic Colab notebooks can be found at in our Github page:
https://github.com/HenriquesLab/ZeroCostDL4Mic

1. System requirements

Our notebooks are Jupiter notebooks optimised to run in Google Colab :
https://colab.research.google.com/notebooks/intro.ipynb

No specialised hardware or software is required as everything runs on the cloud. All that is needed is an up-to-date web browser. 
While not strictly required, we recommend the users to use a Google account to login into Google Colab and use our notebook. This will allow them to upload and store data in Google Drive. More information is available in the ZeroCostDL4Mic Manual or our Wiki pages.

2. Installation guide

To start using ZeroCostDL4Mic, you can either:
	- upload the notebook(s) directly in Google Colab
	- Click on the links available in our wiki pages

More information is available in the Manual. A step-by-step video is also available here:
https://www.youtube.com/watch?v=l46tDyLO8QQ&feature=youtu.be

3. Demo and Instructions for use

A full step-by-step guide is available in the enclosed Manual. 
A video detailing how to use our notebook is also available here:
https://www.youtube.com/watch?v=l46tDyLO8QQ&feature=youtu.be
We also provide datasets that can be used to test the various notebooks. These datasets can be downloaded from Zenodo. The links to the latest versions of the dataset are available from our wiki:
https://github.com/HenriquesLab/ZeroCostDL4Mic/wiki
