# Supplementary material for: Democratising deep learning for microscopy with ZeroCostDL4Mic
Source: Nat Commun. 2021 Apr 15;12:2276. doi: 10.1038/s41467-021-22518-0 (PMC8050272; doi:10.1038/s41467-021-22518-0)
Supplement: Supplementary file 14 — Supplementary Software [file 41467_2021_22518_MOESM14_ESM.zip › Colab_notebooks/Template_ZeroCostDL4Mic.ipynb]

# %% [markdown]
<font size = 6 color=orange> This is a template for a ZeroCostDL4Mic notebook and needs to be filled with appropriate model code and information.

<font size = 4> <font color=orange>Thank you for contributing to the ZeroCostDL4Mic Project. Please use this notebook as a template for your implementation. When your notebook is completed, please upload it to your github page and send us a link so we can reference your work.

<font size = 4> <font color=orange>If possible, remember to provide separate training and test datasets (for quality control) containing source and target images with your finished notebooks. This is very useful so that ZeroCostDL4Mic users can test your notebook. 

# %% [markdown]
# **<font color=orange>Name of the Network**

---

<font size = 4> Description of the network and link to publication with author reference. [author et al, etc.](URL).

---

<font size = 4>*Disclaimer*:

<font size = 4>This notebook is inspired from the *Zero-Cost Deep-Learning to Enhance Microscopy* project (ZeroCostDL4Mic) (https://github.com/HenriquesLab/DeepLearning_Collab/wiki) and was created by **<font color=orange>Your name**

<font size = 4>This notebook is based on the following paper: 

<font size = 4>**Original Title of the paper**, Journal, volume, pages, year and complete author list, [link to paper](URL)

<font size = 4>And source code found in: *provide github link or equivalent if applicable*

<font size = 4>Provide information on dataset availability and link for download if applicable.


<font size = 4>**Please also cite this original paper when using or developing this notebook.**

# %% [markdown]
# **How to use this notebook?**

---

<font size = 4>Video describing how to use ZeroCostDL4Mic notebooks are available on youtube:
  - [**Video 1**](https://www.youtube.com/watch?v=GzD2gamVNHI&feature=youtu.be): Full run through of the workflow to obtain the notebooks and the provided test datasets as well as a common use of the notebook
  - [**Video 2**](https://www.youtube.com/watch?v=PUuQfP5SsqM&feature=youtu.be): Detailed description of the different sections of the notebook


---
###**Structure of a notebook**

<font size = 4>The notebook contains two types of cell:  

<font size = 4>**Text cells** provide information and can be modified by douple-clicking the cell. You are currently reading the text cell. You can create a new text by clicking `+ Text`.

<font size = 4>**Code cells** contain code and the code can be modfied by selecting the cell. To execute the cell, move your cursor on the `[ ]`-mark on the left side of the cell (play button appears). Click to execute the cell. After execution is done the animation of play button stops. You can create a new coding cell by clicking `+ Code`.

---
###**Table of contents, Code snippets** and **Files**

<font size = 4>On the top left side of the notebook you find three tabs which contain from top to bottom:

<font size = 4>*Table of contents* = contains structure of the notebook. Click the content to move quickly between sections.

<font size = 4>*Code snippets* = contain examples how to code certain tasks. You can ignore this when using this notebook.

<font size = 4>*Files* = contain all available files. After mounting your google drive (see section 1.) you will find your files and folders here. 

<font size = 4>**Remember that all uploaded files are purged after changing the runtime.** All files saved in Google Drive will remain. You do not need to use the Mount Drive-button; your Google Drive is connected in section 1.2.

<font size = 4>**Note:** The "sample data" in "Files" contains default files. Do not upload anything in here!

---
###**Making changes to the notebook**

<font size = 4>**You can make a copy** of the notebook and save it to your Google Drive. To do this click file -> save a copy in drive.

<font size = 4>To **edit a cell**, double click on the text. This will show you either the source code (in code cells) or the source text (in text cells).
You can use the `#`-mark in code cells to comment out parts of the code. This allows you to keep the original code piece in the cell as a comment.

# %% [markdown]
#**0. Before getting started**
---
<font size = 4 color=orange> Give information on the required structure and dataype of the training dataset.

<font size =4 color=orange> Provide information on quality control dataset, such as:

<font size = 4>**We strongly recommend that you generate extra paired images. These images can be used to assess the quality of your trained model (Quality control dataset)**. The quality control assessment can be done directly in this notebook.

<font size = 4> **Additionally, the corresponding input and output files need to have the same name**.

<font size = 4> Please note that you currently can **only use .tif files!**


<font size = 4>Here's a common data structure that can work:
*   Experiment A
    - **Training dataset**
      - Low SNR images (Training_source)
        - img_1.tif, img_2.tif, ...
      - High SNR images (Training_target)
        - img_1.tif, img_2.tif, ...
    - **Quality control dataset**
     - Low SNR images
        - img_1.tif, img_2.tif
      - High SNR images
        - img_1.tif, img_2.tif
    - **Data to be predicted**
    - **Results**

---
<font size = 4>**Important note**

<font size = 4>- If you wish to **Train a network from scratch** using your own dataset (and we encourage everyone to do that), you will need to run **sections 1 - 4**, then use **section 5** to assess the quality of your model and **section 6** to run predictions using the model that you trained.

<font size = 4>- If you wish to **Evaluate your model** using a model previously generated and saved on your Google Drive, you will only need to run **sections 1 and 2** to set up the notebook, then use **section 5** to assess the quality of your model.

<font size = 4>- If you only wish to **run predictions** using a model previously generated and saved on your Google Drive, you will only need to run **sections 1 and 2** to set up the notebook, then use **section 6** to run the predictions on the desired model.
---

# %% [markdown]
# **1. Initialise the Colab session**
---


# %% [markdown]

## **1.1. Check for GPU access**
---

By default, the session should be using Python 3 and GPU acceleration, but it is possible to ensure that these are set properly by doing the following:

<font size = 4>Go to **Runtime -> Change the Runtime type**

<font size = 4>**Runtime type: Python 3** *(Python 3 is programming language in which this program is written)*

<font size = 4>**Accelator: GPU** *(Graphics processing unit)*


# %% [code]
#@markdown ##Run this cell to check if you have GPU access
%tensorflow_version 1.x

import tensorflow as tf
if tf.test.gpu_device_name()=='':
  print('You do not have GPU access.') 
  print('Did you change your runtime ?') 
  print('If the runtime settings are correct then Google did not allocate GPU to your session')
  print('Expect slow performance. To access GPU try reconnecting later')

else:
  print('You have GPU access')

from tensorflow.python.client import device_lib 
device_lib.list_local_devices()


# %% [markdown]
## **1.2. Mount your Google Drive**
---
<font size = 4> To use this notebook on the data present in your Google Drive, you need to mount your Google Drive to this notebook.

<font size = 4> Play the cell below to mount your Google Drive and follow the link. In the new browser window, select your drive and select 'Allow', copy the code, paste into the cell and press enter. This will give Colab access to the data on the drive. 

<font size = 4> Once this is done, your data are available in the **Files** tab on the top left of notebook.

# %% [code]
#@markdown ##Run this cell to connect your Google Drive to Colab

#@markdown * Click on the URL. 

#@markdown * Sign in your Google Account. 

#@markdown * Copy the authorization code. 

#@markdown * Enter the authorization code. 

#@markdown * Click on "Files" site on the right. Refresh the site. Your Google Drive folder should now be available here as "drive". 

#mounts user's Google Drive to Google Colab.

from google.colab import drive
drive.mount('/content/gdrive')

# %% [markdown]
# **2. Install <font color=orange>Name of the network<font color=white> and dependencies**
---


# %% [code]
#@markdown ##<font color=orange>Install Network and dependencies

#Libraries contains information of certain topics. 

#Put the imported code and libraries here

Notebook_version = ['1.12'] #Contact the ZeroCostDL4Mic team to find out about the version number

!pip install fpdf

# Below are templates for the function definitions for the export
# of pdf summaries for training and qc. You will need to adjust these functions
# with the variables and other parameters as necessary to make them
# work for your project
from datetime import datetime

def pdf_export(trained = False, augmentation = False, pretrained_model = False):
    # save FPDF() class into a  
    # variable pdf 
    #from datetime import datetime

    class MyFPDF(FPDF, HTMLMixin):
        pass

    pdf = MyFPDF()
    pdf.add_page()
    pdf.set_right_margin(-1)
    pdf.set_font("Arial", size = 11, style='B') 

    Network = "Your network's name"
    day = datetime.now()
    datetime_str = str(day)[0:10]

    Header = 'Training report for '+Network+' model ('+model_name+')\nDate: '+datetime_str
    pdf.multi_cell(180, 5, txt = Header, align = 'L') 

    # add another cell 
    if trained:
      training_time = "Training time: "+str(hour)+ "hour(s) "+str(mins)+"min(s) "+str(round(sec))+"sec(s)"
      pdf.cell(190, 5, txt = training_time, ln = 1, align='L')
    pdf.ln(1)

    Header_2 = 'Information for your materials and methods:'
    pdf.cell(190, 5, txt=Header_2, ln=1, align='L')

    all_packages = ''
    for requirement in freeze(local_only=True):
      all_packages = all_packages+requirement+', '
    #print(all_packages)

    #Main Packages
    main_packages = ''
    version_numbers = []
    for name in ['tensorflow','numpy','Keras','csbdeep']:
      find_name=all_packages.find(name)
      main_packages = main_packages+all_packages[find_name:all_packages.find(',',find_name)]+', '
      #Version numbers only here:
      version_numbers.append(all_packages[find_name+len(name)+2:all_packages.find(',',find_name)])

    cuda_version = subprocess.run('nvcc --version',stdout=subprocess.PIPE, shell=True)
    cuda_version = cuda_version.stdout.decode('utf-8')
    cuda_version = cuda_version[cuda_version.find(', V')+3:-1]
    gpu_name = subprocess.run('nvidia-smi',stdout=subprocess.PIPE, shell=True)
    gpu_name = gpu_name.stdout.decode('utf-8')
    gpu_name = gpu_name[gpu_name.find('Tesla'):gpu_name.find('Tesla')+10]
    #print(cuda_version[cuda_version.find(', V')+3:-1])
    #print(gpu_name)

    shape = io.imread(Training_source+'/'+os.listdir(Training_source)[1]).shape
    dataset_size = len(os.listdir(Training_source))

    text = 'The '+Network+' model was trained from scratch for '+str(number_of_epochs)+' epochs on '+str(dataset_size*number_of_patches)+' paired image patches (image dimensions: '+str(shape)+', patch size: ('+str(patch_size)+','+str(patch_size)+')) with a batch size of '+str(batch_size)+' and a '+config.train_loss+' loss function, using the '+Network+' ZeroCostDL4Mic notebook (v '+Notebook_version[0]+') (von Chamier & Laine et al., 2020). Key python packages used include tensorflow (v '+version_numbers[0]+'), Keras (v '+version_numbers[2]+'), csbdeep (v '+version_numbers[3]+'), numpy (v '+version_numbers[1]+'), cuda (v '+cuda_version+'). The training was accelerated using a '+gpu_name+'GPU.'

    if pretrained_model:
      text = 'The '+Network+' model was trained for '+str(number_of_epochs)+' epochs on '+str(dataset_size*number_of_patches)+' paired image patches (image dimensions: '+str(shape)+', patch size: ('+str(patch_size)+','+str(patch_size)+')) with a batch size of '+str(batch_size)+' and a '+config.train_loss+' loss function, using the '+Network+' ZeroCostDL4Mic notebook (v '+Notebook_version[0]+') (von Chamier & Laine et al., 2020). The model was re-trained from a pretrained model. Key python packages used include tensorflow (v '+version_numbers[0]+'), Keras (v '+version_numbers[2]+'), csbdeep (v '+version_numbers[3]+'), numpy (v '+version_numbers[1]+'), cuda (v '+cuda_version+'). The training was accelerated using a '+gpu_name+'GPU.'

    pdf.set_font('')
    pdf.set_font_size(10.)
    pdf.multi_cell(190, 5, txt = text, align='L')
    pdf.set_font('')
    pdf.set_font('Arial', size = 10, style = 'B')
    pdf.ln(1)
    pdf.cell(28, 5, txt='Augmentation: ', ln=0)
    pdf.set_font('')
    if augmentation:
      aug_text = 'The dataset was augmented by a factor of '+str(Multiply_dataset_by)+' by'
      if rotate_270_degrees != 0 or rotate_90_degrees != 0:
        aug_text = aug_text+'\n- rotation'
      if flip_left_right != 0 or flip_top_bottom != 0:
        aug_text = aug_text+'\n- flipping'
      if random_zoom_magnification != 0:
        aug_text = aug_text+'\n- random zoom magnification'
      if random_distortion != 0:
        aug_text = aug_text+'\n- random distortion'
      if image_shear != 0:
        aug_text = aug_text+'\n- image shearing'
      if skew_image != 0:
        aug_text = aug_text+'\n- image skewing'
    else:
      aug_text = 'No augmentation was used for training.'
    pdf.multi_cell(190, 5, txt=aug_text, align='L')
    pdf.set_font('Arial', size = 11, style = 'B')
    pdf.ln(1)
    pdf.cell(180, 5, txt = 'Parameters', align='L', ln=1)
    pdf.set_font('')
    pdf.set_font_size(10.)
    if Use_Default_Advanced_Parameters:
      pdf.cell(200, 5, txt='Default Advanced Parameters were enabled')
    pdf.cell(200, 5, txt='The following parameters were used for training:')
    pdf.ln(1)
    html = """ 
    <table width=40% style="margin-left:0px;">
      <tr>
        <th width = 50% align="left">Parameter</th>
        <th width = 50% align="left">Value</th>
      </tr>
      <tr>
        <td width = 50%>number_of_epochs</td>
        <td width = 50%>{0}</td>
      </tr>
      <tr>
        <td width = 50%>patch_size</td>
        <td width = 50%>{1}</td>
      </tr>
      <tr>
        <td width = 50%>number_of_patches</td>
        <td width = 50%>{2}</td>
      </tr>
      <tr>
        <td width = 50%>batch_size</td>
        <td width = 50%>{3}</td>
      </tr>
      <tr>
        <td width = 50%>number_of_steps</td>
        <td width = 50%>{4}</td>
      </tr>
      <tr>
        <td width = 50%>percentage_validation</td>
        <td width = 50%>{5}</td>
      </tr>
      <tr>
        <td width = 50%>initial_learning_rate</td>
        <td width = 50%>{6}</td>
      </tr>
    </table>
    """.format(number_of_epochs,str(patch_size)+'x'+str(patch_size),number_of_patches,batch_size,number_of_steps,percentage_validation,initial_learning_rate)
    pdf.write_html(html)

    #pdf.multi_cell(190, 5, txt = text_2, align='L')
    pdf.set_font("Arial", size = 11, style='B')
    pdf.ln(1)
    pdf.cell(190, 5, txt = 'Training Dataset', align='L', ln=1)
    pdf.set_font('')
    pdf.set_font('Arial', size = 10, style = 'B')
    pdf.cell(29, 5, txt= 'Training_source:', align = 'L', ln=0)
    pdf.set_font('')
    pdf.multi_cell(170, 5, txt = Training_source, align = 'L')
    pdf.set_font('')
    pdf.set_font('Arial', size = 10, style = 'B')
    pdf.cell(27, 5, txt= 'Training_target:', align = 'L', ln=0)
    pdf.set_font('')
    pdf.multi_cell(170, 5, txt = Training_target, align = 'L')
    #pdf.cell(190, 5, txt=aug_text, align='L', ln=1)
    pdf.ln(1)
    pdf.set_font('')
    pdf.set_font('Arial', size = 10, style = 'B')
    pdf.cell(22, 5, txt= 'Model Path:', align = 'L', ln=0)
    pdf.set_font('')
    pdf.multi_cell(170, 5, txt = model_path+'/'+model_name, align = 'L')
    pdf.ln(1)
    pdf.cell(60, 5, txt = 'Example Training pair', ln=1)
    pdf.ln(1)
    exp_size = io.imread("/content/NetworkNameExampleData.png").shape
    pdf.image("/content/NetworkNameExampleData.png", x = 11, y = None, w = round(exp_size[1]/8), h = round(exp_size[0]/8))
    pdf.ln(1)
    ref_1 = 'References:\n - ZeroCostDL4Mic: von Chamier, Lucas & Laine, Romain, et al. "ZeroCostDL4Mic: an open platform to simplify access and use of Deep-Learning in Microscopy." BioRxiv (2020).'
    pdf.multi_cell(190, 5, txt = ref_1, align='L')
    ref_2 = '- Your networks name: first author et al. "Title of publication" Journal, year'
    pdf.multi_cell(190, 5, txt = ref_2, align='L')
    if augmentation:
      ref_3 = '- Augmentor: Bloice, Marcus D., Christof Stocker, and Andreas Holzinger. "Augmentor: an image augmentation library for machine learning." arXiv preprint arXiv:1708.04680 (2017).'
      pdf.multi_cell(190, 5, txt = ref_3, align='L')
    pdf.ln(3)
    reminder = 'Important:\nRemember to perform the quality control step on all newly trained models\nPlease consider depositing your training dataset on Zenodo'
    pdf.set_font('Arial', size = 11, style='B')
    pdf.multi_cell(190, 5, txt=reminder, align='C')

    pdf.output(model_path+'/'+model_name+'/'+model_name+"_training_report.pdf")


#Make a pdf summary of the QC results

def qc_pdf_export():
  class MyFPDF(FPDF, HTMLMixin):
    pass

  pdf = MyFPDF()
  pdf.add_page()
  pdf.set_right_margin(-1)
  pdf.set_font("Arial", size = 11, style='B') 

  Network = "Your network's name"
  #model_name = os.path.basename(full_QC_model_path)
  day = datetime.now()
  datetime_str = str(day)[0:10]

  Header = 'Quality Control report for '+Network+' model ('+QC_model_name+')\nDate: '+datetime_str
  pdf.multi_cell(180, 5, txt = Header, align = 'L') 

  all_packages = ''
  for requirement in freeze(local_only=True):
    all_packages = all_packages+requirement+', '

  pdf.set_font('')
  pdf.set_font('Arial', size = 11, style = 'B')
  pdf.ln(2)
  pdf.cell(190, 5, txt = 'Development of Training Losses', ln=1, align='L')
  pdf.ln(1)
  exp_size = io.imread(full_QC_model_path+'Quality Control/QC_example_data.png').shape
  if os.path.exists(full_QC_model_path+'Quality Control/lossCurvePlots.png'):
    pdf.image(full_QC_model_path+'Quality Control/lossCurvePlots.png', x = 11, y = None, w = round(exp_size[1]/10), h = round(exp_size[0]/13))
  else:
    pdf.set_font('')
    pdf.set_font('Arial', size=10)
    pdf.multi_cell(190, 5, txt='If you would like to see the evolution of the loss function during training please play the first cell of the QC section in the notebook.', align='L')
  pdf.ln(2)
  pdf.set_font('')
  pdf.set_font('Arial', size = 10, style = 'B')
  pdf.ln(3)
  pdf.cell(80, 5, txt = 'Example Quality Control Visualisation', ln=1)
  pdf.ln(1)
  exp_size = io.imread(full_QC_model_path+'Quality Control/QC_example_data.png').shape
  pdf.image(full_QC_model_path+'Quality Control/QC_example_data.png', x = 16, y = None, w = round(exp_size[1]/10), h = round(exp_size[0]/10))
  pdf.ln(1)
  pdf.set_font('')
  pdf.set_font('Arial', size = 11, style = 'B')
  pdf.ln(1)
  pdf.cell(180, 5, txt = 'Quality Control Metrics', align='L', ln=1)
  pdf.set_font('')
  pdf.set_font_size(10.)

  pdf.ln(1)
  html = """
  <body>
  <font size="7" face="Courier New" >
  <table width=94% style="margin-left:0px;">"""
  with open(full_QC_model_path+'Quality Control/QC_metrics_'+QC_model_name+'.csv', 'r') as csvfile:
    metrics = csv.reader(csvfile)
    header = next(metrics)
    image = header[0]
    mSSIM_PvsGT = header[1]
    mSSIM_SvsGT = header[2]
    NRMSE_PvsGT = header[3]
    NRMSE_SvsGT = header[4]
    PSNR_PvsGT = header[5]
    PSNR_SvsGT = header[6]
    header = """
    <tr>
      <th width = 10% align="left">{0}</th>
      <th width = 15% align="left">{1}</th>
      <th width = 15% align="center">{2}</th>
      <th width = 15% align="left">{3}</th>
      <th width = 15% align="center">{4}</th>
      <th width = 15% align="left">{5}</th>
      <th width = 15% align="center">{6}</th>
    </tr>""".format(image,mSSIM_PvsGT,mSSIM_SvsGT,NRMSE_PvsGT,NRMSE_SvsGT,PSNR_PvsGT,PSNR_SvsGT)
    html = html+header
    for row in metrics:
      image = row[0]
      mSSIM_PvsGT = row[1]
      mSSIM_SvsGT = row[2]
      NRMSE_PvsGT = row[3]
      NRMSE_SvsGT = row[4]
      PSNR_PvsGT = row[5]
      PSNR_SvsGT = row[6]
      cells = """
        <tr>
          <td width = 10% align="left">{0}</td>
          <td width = 15% align="center">{1}</td>
          <td width = 15% align="center">{2}</td>
          <td width = 15% align="center">{3}</td>
          <td width = 15% align="center">{4}</td>
          <td width = 15% align="center">{5}</td>
          <td width = 15% align="center">{6}</td>
        </tr>""".format(image,str(round(float(mSSIM_PvsGT),3)),str(round(float(mSSIM_SvsGT),3)),str(round(float(NRMSE_PvsGT),3)),str(round(float(NRMSE_SvsGT),3)),str(round(float(PSNR_PvsGT),3)),str(round(float(PSNR_SvsGT),3)))
      html = html+cells
    html = html+"""</body></table>"""

  pdf.write_html(html)

  pdf.ln(1)
  pdf.set_font('')
  pdf.set_font_size(10.)
  ref_1 = 'References:\n - ZeroCostDL4Mic: von Chamier, Lucas & Laine, Romain, et al. "ZeroCostDL4Mic: an open platform to simplify access and use of Deep-Learning in Microscopy." BioRxiv (2020).'
  pdf.multi_cell(190, 5, txt = ref_1, align='L')
  ref_2 = '- Your networks name: first author et al. "Title of publication" Journal, year'
  pdf.multi_cell(190, 5, txt = ref_2, align='L')

  pdf.ln(3)
  reminder = 'To find the parameters and other information about how this model was trained, go to the training_report.pdf of this model which should be in the folder of the same name.'

  pdf.set_font('Arial', size = 11, style='B')
  pdf.multi_cell(190, 5, txt=reminder, align='C')

  pdf.output(full_QC_model_path+'Quality Control/'+QC_model_name+'_QC_report.pdf')

print("Depencies installed and imported.")

# Exporting requirements.txt for local run 
# -- the developers should leave this below all the other installations
!pip freeze > requirements.txt

# %% [markdown]
# **3. Select your paths and parameters**

---

<font size = 4>The code below allows the user to enter the paths to where the training data is and to define the training parameters.


# %% [markdown]
## **3.1. Setting the main training parameters**
---
<font size = 4>

# %% [markdown]
<font size = 5> **Paths for training, predictions and results**

<font size = 4 color=orange> Fill the parameters here as needed and update the code. Note that the sections containing `Training_source`, `Training target`, `model_name` and `model_path` should appear in your notebook.

<font size = 4>**`Training_source:`, `Training_target`:** These are the paths to your folders containing the Training_source and Training_target data respectively. To find the paths of the folders containing the respective datasets, go to your Files on the left of the notebook, navigate to the folder containing your files and copy the path by right-clicking on the folder, **Copy path** and pasting it into the right box below.

<font size = 4>**`model_name`:** Use only my_model -style, not my-model (Use "_" not "-"). Do not use spaces in the name. Avoid using the name of an existing model (saved in the same folder) as it will be overwritten.

<font size = 4>**`model_path`**: Enter the path where your model will be saved once trained (for instance your result folder).

<font size = 5>**Training parameters**

<font size = 4>**`number_of_epochs`:**Give estimates for training performance given a number of epochs and provide a default value. **Default value:**

<font size = 4>**`other_parameters`:**Give other parameters or default values **Default value:**

<font size = 4>**If additional parameter above affects the training of the notebook give a brief explanation and how problems can be mitigated**<font size = 4> 


<font size = 5>**Advanced parameters - experienced users only**

<font size = 4>**`number_of_steps`:** Define the number of training steps by epoch. By default this parameter is calculated so that each patch is seen at least once per epoch. **Default value: Number of patch / batch_size**

<font size =4>**`batch_size:`** This parameter defines the number of patches seen in each training step. Reducing or increasing the **batch size** may slow or speed up your training, respectively, and can influence network performance. **Default value: 16**

<font size = 4>**`percentage_validation`:**  Input the percentage of your training dataset you want to use to validate the network during training. **Default value: 10** 

# %% [code]
class bcolors:
  WARNING = '\033[31m'

#@markdown ###Path to training images:

Training_source = "" #@param {type:"string"}

# Ground truth images
Training_target = "" #@param {type:"string"}

# model name and path
#@markdown ###Name of the model and path to model folder:
model_name = "" #@param {type:"string"}
model_path = "" #@param {type:"string"}


# other parameters for training.
#@markdown ###Training Parameters
#@markdown Number of epochs:

number_of_epochs =  50#@param {type:"number"}

#@markdown Other parameters, add as necessary
other_parameters =  80#@param {type:"number"} # in pixels


#@markdown ###Advanced Parameters

Use_Default_Advanced_Parameters = True #@param {type:"boolean"}
#@markdown ###If not, please input:

number_of_steps =   400#@param {type:"number"}
batch_size =  16#@param {type:"number"}
percentage_validation =  10 #@param {type:"number"}


if (Use_Default_Advanced_Parameters): 
  print("Default advanced parameters enabled")
  batch_size = 16
  percentage_validation = 10

#Here we define the percentage to use for validation
percentage = percentage_validation/100


#here we check that no model with the same name already exist, if so delete
if os.path.exists(model_path+'/'+model_name):
  shutil.rmtree(model_path+'/'+model_name)


# The shape of the images.
x = imread(InputFile)
y = imread(OutputFile)

print('Loaded Input images (number, width, length) =', x.shape)
print('Loaded Output images (number, width, length) =', y.shape)
print("Parameters initiated.")

# This will display a randomly chosen dataset input and output
random_choice = random.choice(os.listdir(Training_source))
x = imread(Training_source+"/"+random_choice)


# Here we check that the input images contains the expected dimensions
if len(x.shape) == 2:
  print("Image dimensions (y,x)",x.shape)

if not len(x.shape) == 2:
  print(bcolors.WARNING +"Your images appear to have the wrong dimensions. Image dimension",x.shape)


#Find image XY dimension
Image_Y = x.shape[0]
Image_X = x.shape[1]

#Hyperparameters failsafes

# Here we check that patch_size is smaller than the smallest xy dimension of the image 

if patch_size > min(Image_Y, Image_X):
  patch_size = min(Image_Y, Image_X)
  print (bcolors.WARNING + " Your chosen patch_size is bigger than the xy dimension of your image; therefore the patch_size chosen is now:",patch_size)

# Here we check that patch_size is divisible by 8
if not patch_size % 8 == 0:
    patch_size = ((int(patch_size / 8)-1) * 8)
    print (bcolors.WARNING + " Your chosen patch_size is not divisible by 8; therefore the patch_size chosen is now:",patch_size)


os.chdir(Training_target)
y = imread(Training_target+"/"+random_choice)


f=plt.figure(figsize=(16,8))
plt.subplot(1,2,1)
plt.imshow(x, interpolation='nearest')
plt.title('Training source')
plt.axis('off');

plt.subplot(1,2,2)
plt.imshow(y, interpolation='nearest')
plt.title('Training target')
plt.axis('off');
#We save the example data here to use it in the pdf export of the training
plt.savefig('/content/NetworkNameExampleData.png', bbox_inches='tight', pad_inches=0)


# %% [markdown]
## **3.2. Data augmentation**
---
<font size = 4>

# %% [markdown]
<font size = 4>Data augmentation can improve training progress by amplifying differences in the dataset. This can be useful if the available dataset is small since, in this case, it is possible that a network could quickly learn every example in the dataset (overfitting), without augmentation. Augmentation is not necessary for training and if your training dataset is large you should disable it.

<font size = 4>Data augmentation is performed here by rotating the patches in XY-Plane and flip them along X-Axis. This only works if the images are square in XY.

<font size = 4, color = orange>Add any other information which is necessary to run augmentation with your notebook/data.

# %% [code]
#@markdown ###<font color = orange>Add any further useful augmentations
Use_Data_augmentation = False #@param{type:"boolean"}

#@markdown Select this option if you want to use augmentation to increase the size of your dataset

#@markdown **Rotate each image 3 times by 90 degrees.**
Rotation = True #@param{type:"boolean"}

#@markdown **Flip each image once around the x axis of the stack.**
Flip = True #@param{type:"boolean"}


#@markdown **Would you like to save your augmented images?**

Save_augmented_images = False #@param {type:"boolean"}

Saving_path = "" #@param {type:"string"}


if not Save_augmented_images:
  Saving_path= "/content"


def rotation_aug(Source_path, Target_path, flip=False):
  Source_images = os.listdir(Source_path)
  Target_images = os.listdir(Target_path)
  
  for image in Source_images:
    source_img = io.imread(os.path.join(Source_path,image))
    target_img = io.imread(os.path.join(Target_path,image))
    
    # Source Rotation
    source_img_90 = np.rot90(source_img,axes=(1,2))
    source_img_180 = np.rot90(source_img_90,axes=(1,2))
    source_img_270 = np.rot90(source_img_180,axes=(1,2))

    # Target Rotation
    target_img_90 = np.rot90(target_img,axes=(1,2))
    target_img_180 = np.rot90(target_img_90,axes=(1,2))
    target_img_270 = np.rot90(target_img_180,axes=(1,2))

    # Add a flip to the rotation
    
    if flip == True:
      source_img_lr = np.fliplr(source_img)
      source_img_90_lr = np.fliplr(source_img_90)
      source_img_180_lr = np.fliplr(source_img_180)
      source_img_270_lr = np.fliplr(source_img_270)

      target_img_lr = np.fliplr(target_img)
      target_img_90_lr = np.fliplr(target_img_90)
      target_img_180_lr = np.fliplr(target_img_180)
      target_img_270_lr = np.fliplr(target_img_270)

      #source_img_90_ud = np.flipud(source_img_90)
 
    # Save the augmented files
    # Source images
    io.imsave(Saving_path+'/augmented_source/'+image,source_img)
    io.imsave(Saving_path+'/augmented_source/'+os.path.splitext(image)[0]+'_90.tif',source_img_90)
    io.imsave(Saving_path+'/augmented_source/'+os.path.splitext(image)[0]+'_180.tif',source_img_180)
    io.imsave(Saving_path+'/augmented_source/'+os.path.splitext(image)[0]+'_270.tif',source_img_270)
    # Target images
    io.imsave(Saving_path+'/augmented_target/'+image,target_img)
    io.imsave(Saving_path+'/augmented_target/'+os.path.splitext(image)[0]+'_90.tif',target_img_90)
    io.imsave(Saving_path+'/augmented_target/'+os.path.splitext(image)[0]+'_180.tif',target_img_180)
    io.imsave(Saving_path+'/augmented_target/'+os.path.splitext(image)[0]+'_270.tif',target_img_270)

    if flip == True:
      io.imsave(Saving_path+'/augmented_source/'+os.path.splitext(image)[0]+'_lr.tif',source_img_lr)
      io.imsave(Saving_path+'/augmented_source/'+os.path.splitext(image)[0]+'_90_lr.tif',source_img_90_lr)
      io.imsave(Saving_path+'/augmented_source/'+os.path.splitext(image)[0]+'_180_lr.tif',source_img_180_lr)
      io.imsave(Saving_path+'/augmented_source/'+os.path.splitext(image)[0]+'_270_lr.tif',source_img_270_lr)

      io.imsave(Saving_path+'/augmented_target/'+os.path.splitext(image)[0]+'_lr.tif',target_img_lr)
      io.imsave(Saving_path+'/augmented_target/'+os.path.splitext(image)[0]+'_90_lr.tif',target_img_90_lr)
      io.imsave(Saving_path+'/augmented_target/'+os.path.splitext(image)[0]+'_180_lr.tif',target_img_180_lr)
      io.imsave(Saving_path+'/augmented_target/'+os.path.splitext(image)[0]+'_270_lr.tif',target_img_270_lr)

def flip(Source_path, Target_path):
  Source_images = os.listdir(Source_path)
  Target_images = os.listdir(Target_path) 

  for image in Source_images:
    source_img = io.imread(os.path.join(Source_path,image))
    target_img = io.imread(os.path.join(Target_path,image))
    
    source_img_lr = np.fliplr(source_img)
    target_img_lr = np.fliplr(target_img)

    io.imsave(Saving_path+'/augmented_source/'+image,source_img)
    io.imsave(Saving_path+'/augmented_source/'+os.path.splitext(image)[0]+'_lr.tif',source_img_lr)

    io.imsave(Saving_path+'/augmented_target/'+image,target_img)
    io.imsave(Saving_path+'/augmented_target/'+os.path.splitext(image)[0]+'_lr.tif',target_img_lr)


if Use_Data_augmentation:

  if os.path.exists(Saving_path+'/augmented_source'):
    shutil.rmtree(Saving_path+'/augmented_source')
  os.mkdir(Saving_path+'/augmented_source')

  if os.path.exists(Saving_path+'/augmented_target'):
    shutil.rmtree(Saving_path+'/augmented_target')  
  os.mkdir(Saving_path+'/augmented_target')

  print("Data augmentation enabled")
  print("Data augmentation in progress....")

  if Rotation == True:
    rotation_aug(Training_source,Training_target,flip=Flip)
    
  elif Rotation == False and Flip == True:
    flip(Training_source,Training_target)
  print("Done")


if not Use_Data_augmentation:
  print(bcolors.WARNING+"Data augmentation disabled")

# %% [markdown]
## **3.3. Using weights from a pre-trained model as initial weights**
---
<font size = 4>  Here, you can set the the path to a pre-trained model from which the weights can be extracted and used as a starting point for this training session. **This pre-trained model needs to be a model of <font color=orange>Your Network**. 

<font size = 4> This option allows you to perform training over multiple Colab runtimes or to do transfer learning using models trained outside of ZeroCostDL4Mic. **You do not need to run this section if you want to train a network from scratch**.

<font size = 4> In order to continue training from the point where the pret-trained model left off, it is adviseable to also **load the learning rate** that was used when the training ended. This is automatically saved for models trained with ZeroCostDL4Mic and will be loaded here. If no learning rate can be found in the model folder provided, the default learning rate will be used. 

# %% [code]
# @markdown ##Loading weights from a pre-trained network

Use_pretrained_model = False #@param {type:"boolean"}

pretrained_model_choice = "Model_from_file" #@param ["Model_from_file"]

Weights_choice = "last" #@param ["last", "best"]


#@markdown ###If you chose "Model_from_file", please provide the path to the model folder:
pretrained_model_path = "" #@param {type:"string"}

# --------------------- Check if we load a previously trained model ------------------------
if Use_pretrained_model:

# --------------------- Load the model from the choosen path ------------------------
  if pretrained_model_choice == "Model_from_file":
    h5_file_path = os.path.join(pretrained_model_path, "weights_"+Weights_choice+".h5")


# --------------------- Download the a model provided in the XXX ------------------------

  if pretrained_model_choice == "Model_name":
    pretrained_model_name = "Model_name"
    pretrained_model_path = "/content/"+pretrained_model_name
    print("Downloading the 2D_Demo_Model_from_Stardist_2D_paper")
    if os.path.exists(pretrained_model_path):
      shutil.rmtree(pretrained_model_path)
    os.makedirs(pretrained_model_path)
    wget.download("", pretrained_model_path)
    wget.download("", pretrained_model_path)
    wget.download("", pretrained_model_path)    
    wget.download("", pretrained_model_path)
    h5_file_path = os.path.join(pretrained_model_path, "weights_"+Weights_choice+".h5")

# --------------------- Add additional pre-trained models here ------------------------

# --------------------- Check the model exist ------------------------
# If the model path chosen does not contain a pretrain model then use_pretrained_model is disabled, 
  if not os.path.exists(h5_file_path):
    print(bcolors.WARNING+'WARNING: weights_last.h5 pretrained model does not exist')
    Use_pretrained_model = False

  
# If the model path contains a pretrain model, we load the training rate, 
  if os.path.exists(h5_file_path):
#Here we check if the learning rate can be loaded from the quality control folder
    if os.path.exists(os.path.join(pretrained_model_path, 'Quality Control', 'training_evaluation.csv')):

      with open(os.path.join(pretrained_model_path, 'Quality Control', 'training_evaluation.csv'),'r') as csvfile:
        csvRead = pd.read_csv(csvfile, sep=',')
        #print(csvRead)
    
        if "learning rate" in csvRead.columns: #Here we check that the learning rate column exist (compatibility with model trained un ZeroCostDL4Mic bellow 1.4)
          print("pretrained network learning rate found")
          #find the last learning rate
          lastLearningRate = csvRead["learning rate"].iloc[-1]
          #Find the learning rate corresponding to the lowest validation loss
          min_val_loss = csvRead[csvRead['val_loss'] == min(csvRead['val_loss'])]
          #print(min_val_loss)
          bestLearningRate = min_val_loss['learning rate'].iloc[-1]

          if Weights_choice == "last":
            print('Last learning rate: '+str(lastLearningRate))

          if Weights_choice == "best":
            print('Learning rate of best validation loss: '+str(bestLearningRate))

        if not "learning rate" in csvRead.columns: #if the column does not exist, then initial learning rate is used instead
          bestLearningRate = initial_learning_rate
          lastLearningRate = initial_learning_rate
          print(bcolors.WARNING+'WARNING: The learning rate cannot be identified from the pretrained network. Default learning rate of '+str(bestLearningRate)+' will be used instead' + W)

#Compatibility with models trained outside ZeroCostDL4Mic but default learning rate will be used
    if not os.path.exists(os.path.join(pretrained_model_path, 'Quality Control', 'training_evaluation.csv')):
      print(bcolors.WARNING+'WARNING: The learning rate cannot be identified from the pretrained network. Default learning rate of '+str(initial_learning_rate)+' will be used instead'+ W)
      bestLearningRate = initial_learning_rate
      lastLearningRate = initial_learning_rate


# Display info about the pretrained model to be loaded (or not)
if Use_pretrained_model:
  print('Weights found in:')
  print(h5_file_path)
  print('will be loaded prior to training.')

else:
  print(bcolors.WARNING+'No pretrained nerwork will be used.')


#@markdown ###<font color=orange> You will need to add or replace the code that loads any previously trained weights to the notebook here.

# %% [markdown]
# **4. Train the network**
---

# %% [markdown]
## **4.1. Train the network**
---
<font size = 4>When playing the cell below you should see updates after each epoch (round). Network training can take some time.

<font size = 4>* **CRITICAL NOTE:** Google Colab has a time limit for processing (to prevent using GPU power for datamining). Training time must be less than 12 hours! If training takes longer than 12 hours, please decrease the number of epochs or number of patches.

<font size = 4>Once training is complete, the trained model is automatically saved on your Google Drive, in the **model_path** folder that was selected in Section 3. It is however wise to download the folder as all data can be erased at the next training if using the same folder.

# %% [code]
import time
import csv

# Export the training parameters as pdf (before training, in case training fails) 
pdf_export(augmentation = Use_Data_augmentation, pretrained_model = Use_pretrained_model)

start = time.time()

#@markdown ##<font color=orange>Start training

# Start Training

#Insert the code necessary to initiate training of your model

#Note that the notebook should load weights either from the model that is 
#trained from scratch or if the pretrained weights are used (3.3.)

# Displaying the time elapsed for training
dt = time.time() - start
mins, sec = divmod(dt, 60) 
hour, mins = divmod(mins, 60) 
print("Time elapsed:",hour, "hour(s)",mins,"min(s)",round(sec),"sec(s)")

# Export the training parameters as pdf (after training)
pdf_export(trained = True, augmentation = Use_Data_augmentation, pretrained_model = Use_pretrained_model)

# %% [markdown]
# **5. Evaluate your model**
---

<font size = 4>This section allows the user to perform important quality checks on the validity and generalisability of the trained model. 

<font size = 4>**We highly recommend to perform quality control on all newly trained models.**


# %% [code]
# model name and path
#@markdown ###Do you want to assess the model you just trained ?
Use_the_current_trained_model = True #@param {type:"boolean"}

#@markdown ###If not, please provide the name of the model and path to model folder:
#@markdown #####During training, the model files are automatically saved inside a folder named after model_name in section 3. Provide the path to this folder below. 

QC_model_folder = "" #@param {type:"string"}

#Here we define the loaded model name and path
QC_model_name = os.path.basename(QC_model_folder)
QC_model_path = os.path.dirname(QC_model_folder)

if (Use_the_current_trained_model): 
  QC_model_name = model_name
  QC_model_path = model_path

full_QC_model_path = QC_model_path+'/'+QC_model_name+'/'
if os.path.exists(full_QC_model_path):
  print("The "+QC_model_name+" network will be evaluated")
else:
  W  = '\033[0m'  # white (normal)
  R  = '\033[31m' # red
  print(R+'!! WARNING: The chosen model does not exist !!'+W)
  print('Please make sure you provide a valid model path and model name before proceeding further.')


# %% [markdown]
## **5.1. Inspection of the loss function**
---

<font size = 4>First, it is good practice to evaluate the training progress by comparing the training loss with the validation loss. The latter is a metric which shows how well the network performs on a subset of unseen data which is set aside from the training dataset. For more information on this, see for example [this review](https://www.ncbi.nlm.nih.gov/pmc/articles/PMC6381354/) by Nichols *et al.*

<font size = 4>**Training loss** describes an error value after each epoch for the difference between the model's prediction and its ground-truth target.

<font size = 4>**Validation loss** describes the same error value between the model's prediction on a validation image and compared to it's target.

<font size = 4>During training both values should decrease before reaching a minimal value which does not decrease further even after more training. Comparing the development of the validation loss with the training loss can give insights into the model's performance.

<font size = 4>Decreasing **Training loss** and **Validation loss** indicates that training is still necessary and increasing the `number_of_epochs` is recommended. Note that the curves can look flat towards the right side, just because of the y-axis scaling. The network has reached convergence once the curves flatten out. After this point no further training is required. If the **Validation loss** suddenly increases again an the **Training loss** simultaneously goes towards zero, it means that the network is overfitting to the training data. In other words the network is remembering the exact patterns from the training data and no longer generalizes well to unseen data. In this case the training dataset has to be increased.

# %% [code]
#@markdown ##Play the cell to show a plot of training errors vs. epoch number
import csv
from matplotlib import pyplot as plt

lossDataFromCSV = []
vallossDataFromCSV = []

with open(QC_model_path+'/'+QC_model_name+'/Quality Control/training_evaluation.csv','r') as csvfile:
    csvRead = csv.reader(csvfile, delimiter=',')
    next(csvRead)
    for row in csvRead:
        lossDataFromCSV.append(float(row[0]))
        vallossDataFromCSV.append(float(row[1]))

epochNumber = range(len(lossDataFromCSV))
plt.figure(figsize=(15,10))

plt.subplot(2,1,1)
plt.plot(epochNumber,lossDataFromCSV, label='Training loss')
plt.plot(epochNumber,vallossDataFromCSV, label='Validation loss')
plt.title('Training loss and validation loss vs. epoch number (linear scale)')
plt.ylabel('Loss')
plt.xlabel('Epoch number')
plt.legend()

plt.subplot(2,1,2)
plt.semilogy(epochNumber,lossDataFromCSV, label='Training loss')
plt.semilogy(epochNumber,vallossDataFromCSV, label='Validation loss')
plt.title('Training loss and validation loss vs. epoch number (log scale)')
plt.ylabel('Loss')
plt.xlabel('Epoch number')
plt.legend()
plt.savefig(QC_model_path+'/'+QC_model_name+'/Quality Control/lossCurvePlots.png')
plt.show()


# %% [markdown]
## **5.2. Error mapping and quality metrics estimation**
---

<font size = 4 color=orange> Update the code below to perform predictions on your quality control dataset. Use the metrics that are the most meaningful to assess the quality of the prediction.

<font size = 4>This section will display SSIM maps and RSE maps as well as calculating total SSIM, NRMSE and PSNR metrics for all the images provided in the "Source_QC_folder" and "Target_QC_folder" !

<font size = 4>**1. The SSIM (structural similarity) map** 

<font size = 4>The SSIM metric is used to evaluate whether two images contain the same structures. It is a normalized metric and an SSIM of 1 indicates a perfect similarity between two images. Therefore for SSIM, the closer to 1, the better. The SSIM maps are constructed by calculating the SSIM metric in each pixel by considering the surrounding structural similarity in the neighbourhood of that pixel (currently defined as window of 11 pixels and with Gaussian weighting of 1.5 pixel standard deviation, see our Wiki for more info). 

<font size=4>**mSSIM** is the SSIM value calculated across the entire window of both images.

<font size=4>**The output below shows the SSIM maps with the mSSIM**

<font size = 4>**2. The RSE (Root Squared Error) map** 

<font size = 4>This is a display of the root of the squared difference between the normalized predicted and target or the source and the target. In this case, a smaller RSE is better. A perfect agreement between target and prediction will lead to an RSE map showing zeros everywhere (dark).


<font size =4>**NRMSE (normalised root mean squared error)** gives the average difference between all pixels in the images compared to each other. Good agreement yields low NRMSE scores.

<font size = 4>**PSNR (Peak signal-to-noise ratio)** is a metric that gives the difference between the ground truth and prediction (or source input) in decibels, using the peak pixel values of the prediction and the MSE between the images. The higher the score the better the agreement.

<font size=4>**The output below shows the RSE maps with the NRMSE and PSNR values.**


# %% [code]
#@markdown ##Choose the folders that contain your Quality Control dataset

from skimage.metrics import structural_similarity
from skimage.metrics import peak_signal_noise_ratio as psnr

Source_QC_folder = "" #@param{type:"string"}
Target_QC_folder = "" #@param{type:"string"}

# Create a quality control/Prediction Folder
if os.path.exists(QC_model_path+"/"+QC_model_name+"/Quality Control/Prediction"):
  shutil.rmtree(QC_model_path+"/"+QC_model_name+"/Quality Control/Prediction")

os.makedirs(QC_model_path+"/"+QC_model_name+"/Quality Control/Prediction")

# Insert code to activate the pretrained model if necessary. 

# List Tif images in Source_QC_folder
Source_QC_folder_tif = Source_QC_folder+"/*.tif"
Z = sorted(glob(Source_QC_folder_tif))
Z = list(map(imread,Z))
print('Number of test dataset found in the folder: '+str(len(Z)))


# Insert code to perform predictions on all datasets in the Source_QC folder


def ssim(img1, img2):
  return structural_similarity(img1,img2,data_range=1.,full=True, gaussian_weights=True, use_sample_covariance=False, sigma=1.5)


def normalize(x, pmin=3, pmax=99.8, axis=None, clip=False, eps=1e-20, dtype=np.float32):
    """This function is adapted from Martin Weigert"""
    """Percentile-based image normalization."""

    mi = np.percentile(x,pmin,axis=axis,keepdims=True)
    ma = np.percentile(x,pmax,axis=axis,keepdims=True)
    return normalize_mi_ma(x, mi, ma, clip=clip, eps=eps, dtype=dtype)


def normalize_mi_ma(x, mi, ma, clip=False, eps=1e-20, dtype=np.float32):#dtype=np.float32
    """This function is adapted from Martin Weigert"""
    if dtype is not None:
        x   = x.astype(dtype,copy=False)
        mi  = dtype(mi) if np.isscalar(mi) else mi.astype(dtype,copy=False)
        ma  = dtype(ma) if np.isscalar(ma) else ma.astype(dtype,copy=False)
        eps = dtype(eps)

    try:
        import numexpr
        x = numexpr.evaluate("(x - mi) / ( ma - mi + eps )")
    except ImportError:
        x =                   (x - mi) / ( ma - mi + eps )

    if clip:
        x = np.clip(x,0,1)

    return x

def norm_minmse(gt, x, normalize_gt=True):
    """This function is adapted from Martin Weigert"""

    """
    normalizes and affinely scales an image pair such that the MSE is minimized  
     
    Parameters
    ----------
    gt: ndarray
        the ground truth image      
    x: ndarray
        the image that will be affinely scaled 
    normalize_gt: bool
        set to True of gt image should be normalized (default)
    Returns
    -------
    gt_scaled, x_scaled 
    """
    if normalize_gt:
        gt = normalize(gt, 0.1, 99.9, clip=False).astype(np.float32, copy = False)
    x = x.astype(np.float32, copy=False) - np.mean(x)
    #x = x - np.mean(x)
    gt = gt.astype(np.float32, copy=False) - np.mean(gt)
    #gt = gt - np.mean(gt)
    scale = np.cov(x.flatten(), gt.flatten())[0, 1] / np.var(x.flatten())
    return gt, scale * x

# Open and create the csv file that will contain all the QC metrics
with open(QC_model_path+"/"+QC_model_name+"/Quality Control/QC_metrics_"+QC_model_name+".csv", "w", newline='') as file:
    writer = csv.writer(file)

    # Write the header in the csv file
    writer.writerow(["image #","Prediction v. GT mSSIM","Input v. GT mSSIM", "Prediction v. GT NRMSE", "Input v. GT NRMSE", "Prediction v. GT PSNR", "Input v. GT PSNR"])  

    # Let's loop through the provided dataset in the QC folders


    for i in os.listdir(Source_QC_folder):
      if not os.path.isdir(os.path.join(Source_QC_folder,i)):
        print('Running QC on: '+i)
      # -------------------------------- Target test data (Ground truth) --------------------------------
        test_GT = io.imread(os.path.join(Target_QC_folder, i))

      # -------------------------------- Source test data --------------------------------
        test_source = io.imread(os.path.join(Source_QC_folder,i))

      # Normalize the images wrt each other by minimizing the MSE between GT and Source image
        test_GT_norm,test_source_norm = norm_minmse(test_GT, test_source, normalize_gt=True)

      # -------------------------------- Prediction --------------------------------
        test_prediction = io.imread(os.path.join(QC_model_path+"/"+QC_model_name+"/Quality Control/Prediction",i))

      # Normalize the images wrt each other by minimizing the MSE between GT and prediction
        test_GT_norm,test_prediction_norm = norm_minmse(test_GT, test_prediction, normalize_gt=True)        


      # -------------------------------- Calculate the metric maps and save them --------------------------------

      # Calculate the SSIM maps
        index_SSIM_GTvsPrediction, img_SSIM_GTvsPrediction = ssim(test_GT_norm, test_prediction_norm)
        index_SSIM_GTvsSource, img_SSIM_GTvsSource = ssim(test_GT_norm, test_source_norm)

      #Save ssim_maps
        img_SSIM_GTvsPrediction_32bit = np.float32(img_SSIM_GTvsPrediction)
        io.imsave(QC_model_path+'/'+QC_model_name+'/Quality Control/SSIM_GTvsPrediction_'+i,img_SSIM_GTvsPrediction_32bit)
        img_SSIM_GTvsSource_32bit = np.float32(img_SSIM_GTvsSource)
        io.imsave(QC_model_path+'/'+QC_model_name+'/Quality Control/SSIM_GTvsSource_'+i,img_SSIM_GTvsSource_32bit)
      
      # Calculate the Root Squared Error (RSE) maps
        img_RSE_GTvsPrediction = np.sqrt(np.square(test_GT_norm - test_prediction_norm))
        img_RSE_GTvsSource = np.sqrt(np.square(test_GT_norm - test_source_norm))

      # Save SE maps
        img_RSE_GTvsPrediction_32bit = np.float32(img_RSE_GTvsPrediction)
        img_RSE_GTvsSource_32bit = np.float32(img_RSE_GTvsSource)
        io.imsave(QC_model_path+'/'+QC_model_name+'/Quality Control/RSE_GTvsPrediction_'+i,img_RSE_GTvsPrediction_32bit)
        io.imsave(QC_model_path+'/'+QC_model_name+'/Quality Control/RSE_GTvsSource_'+i,img_RSE_GTvsSource_32bit)


      # -------------------------------- Calculate the RSE metrics and save them --------------------------------

      # Normalised Root Mean Squared Error (here it's valid to take the mean of the image)
        NRMSE_GTvsPrediction = np.sqrt(np.mean(img_RSE_GTvsPrediction))
        NRMSE_GTvsSource = np.sqrt(np.mean(img_RSE_GTvsSource))
        
      # We can also measure the peak signal to noise ratio between the images
        PSNR_GTvsPrediction = psnr(test_GT_norm,test_prediction_norm,data_range=1.0)
        PSNR_GTvsSource = psnr(test_GT_norm,test_source_norm,data_range=1.0)

        writer.writerow([i,str(index_SSIM_GTvsPrediction),str(index_SSIM_GTvsSource),str(NRMSE_GTvsPrediction),str(NRMSE_GTvsSource),str(PSNR_GTvsPrediction),str(PSNR_GTvsSource)])


# All data is now processed saved
Test_FileList = os.listdir(Source_QC_folder) # this assumes, as it should, that both source and target are named the same

plt.figure(figsize=(15,15))
# Currently only displays the last computed set, from memory
# Target (Ground-truth)
plt.subplot(3,3,1)
plt.axis('off')
img_GT = io.imread(os.path.join(Target_QC_folder, Test_FileList[-1]))
plt.imshow(img_GT)
plt.title('Target',fontsize=15)

# Source
plt.subplot(3,3,2)
plt.axis('off')
img_Source = io.imread(os.path.join(Source_QC_folder, Test_FileList[-1]))
plt.imshow(img_Source)
plt.title('Source',fontsize=15)

#Prediction
plt.subplot(3,3,3)
plt.axis('off')
img_Prediction = io.imread(os.path.join(QC_model_path+"/"+QC_model_name+"/Quality Control/Prediction/", Test_FileList[-1]))
plt.imshow(img_Prediction)
plt.title('Prediction',fontsize=15)

#Setting up colours
cmap = plt.cm.CMRmap

#SSIM between GT and Source
plt.subplot(3,3,5)
#plt.axis('off')
plt.tick_params(
    axis='both',      # changes apply to the x-axis and y-axis
    which='both',      # both major and minor ticks are affected
    bottom=False,      # ticks along the bottom edge are off
    top=False,        # ticks along the top edge are off
    left=False,       # ticks along the left edge are off
    right=False,         # ticks along the right edge are off
    labelbottom=False,
    labelleft=False)   
imSSIM_GTvsSource = plt.imshow(img_SSIM_GTvsSource, cmap = cmap, vmin=0, vmax=1)
plt.colorbar(imSSIM_GTvsSource,fraction=0.046, pad=0.04)
plt.title('Target vs. Source',fontsize=15)
plt.xlabel('mSSIM: '+str(round(index_SSIM_GTvsSource,3)),fontsize=14)
plt.ylabel('SSIM maps',fontsize=20, rotation=0, labelpad=75)

#SSIM between GT and Prediction
plt.subplot(3,3,6)
#plt.axis('off')
plt.tick_params(
    axis='both',      # changes apply to the x-axis and y-axis
    which='both',      # both major and minor ticks are affected
    bottom=False,      # ticks along the bottom edge are off
    top=False,        # ticks along the top edge are off
    left=False,       # ticks along the left edge are off
    right=False,         # ticks along the right edge are off
    labelbottom=False,
    labelleft=False)  
imSSIM_GTvsPrediction = plt.imshow(img_SSIM_GTvsPrediction, cmap = cmap, vmin=0,vmax=1)
plt.colorbar(imSSIM_GTvsPrediction,fraction=0.046, pad=0.04)
plt.title('Target vs. Prediction',fontsize=15)
plt.xlabel('mSSIM: '+str(round(index_SSIM_GTvsPrediction,3)),fontsize=14)

#Root Squared Error between GT and Source
plt.subplot(3,3,8)
#plt.axis('off')
plt.tick_params(
    axis='both',      # changes apply to the x-axis and y-axis
    which='both',      # both major and minor ticks are affected
    bottom=False,      # ticks along the bottom edge are off
    top=False,        # ticks along the top edge are off
    left=False,       # ticks along the left edge are off
    right=False,         # ticks along the right edge are off
    labelbottom=False,
    labelleft=False) 
imRSE_GTvsSource = plt.imshow(img_RSE_GTvsSource, cmap = cmap, vmin=0, vmax = 1)
plt.colorbar(imRSE_GTvsSource,fraction=0.046,pad=0.04)
plt.title('Target vs. Source',fontsize=15)
plt.xlabel('NRMSE: '+str(round(NRMSE_GTvsSource,3))+', PSNR: '+str(round(PSNR_GTvsSource,3)),fontsize=14)
#plt.title('Target vs. Source PSNR: '+str(round(PSNR_GTvsSource,3)))
plt.ylabel('RSE maps',fontsize=20, rotation=0, labelpad=75)

#Root Squared Error between GT and Prediction
plt.subplot(3,3,9)
#plt.axis('off')
plt.tick_params(
    axis='both',      # changes apply to the x-axis and y-axis
    which='both',      # both major and minor ticks are affected
    bottom=False,      # ticks along the bottom edge are off
    top=False,        # ticks along the top edge are off
    left=False,       # ticks along the left edge are off
    right=False,         # ticks along the right edge are off
    labelbottom=False,
    labelleft=False) 
imRSE_GTvsPrediction = plt.imshow(img_RSE_GTvsPrediction, cmap = cmap, vmin=0, vmax=1)
plt.colorbar(imRSE_GTvsPrediction,fraction=0.046,pad=0.04)
plt.title('Target vs. Prediction',fontsize=15)
plt.xlabel('NRMSE: '+str(round(NRMSE_GTvsPrediction,3))+', PSNR: '+str(round(PSNR_GTvsPrediction,3)),fontsize=14)


#Make a pdf summary of the QC results

qc_pdf_export()

# %% [markdown]
# **6. Using the trained model**

---

<font size = 4>In this section the unseen data is processed using the trained model (in section 4). First, your unseen images are uploaded and prepared for prediction. After that your trained model from section 4 is activated and finally saved into your Google Drive.

# %% [markdown]
## **6.1. Generate prediction(s) from unseen dataset**
---
<font size =4 color=orange>Fill the below code to perform predictions using your model.

<font size = 4>The current trained model (from section 4.2) can now be used to process images. If you want to use an older model, untick the **Use_the_current_trained_model** box and enter the name and path of the model to use. Predicted output images are saved in your **Result_folder** folder as restored image stacks (ImageJ-compatible TIFF images).

<font size = 4>**`Data_folder`:** This folder should contain the images that you want to use your trained network on for processing.

<font size = 4>**`Result_folder`:** This folder will contain the predicted output images.

# %% [code]
#@markdown ### Provide the path to your dataset and to the folder where the predictions are saved, then play the cell to predict outputs from your unseen images.

Data_folder = "" #@param {type:"string"}
Result_folder = "" #@param {type:"string"}

# model name and path
#@markdown ###Do you want to use the current trained model?
Use_the_current_trained_model = True #@param {type:"boolean"}

#@markdown ###If not, provide the name of the model and path to model folder:
#@markdown #####During training, the model files are automatically saved inside a folder named after model_name in section 3. Provide the path to this folder below.
Prediction_model_folder = "" #@param {type:"string"}

#Here we find the loaded model name and parent path
Prediction_model_name = os.path.basename(Prediction_model_folder)
Prediction_model_path = os.path.dirname(Prediction_model_folder)

if (Use_the_current_trained_model): 
  print("Using current trained network")
  Prediction_model_name = model_name
  Prediction_model_path = model_path

full_Prediction_model_path = Prediction_model_path+'/'+Prediction_model_name+'/'
if os.path.exists(full_Prediction_model_path):
  print("The "+Prediction_model_name+" network will be used.")
else:
  W  = '\033[0m'  # white (normal)
  R  = '\033[31m' # red
  print(R+'!! WARNING: The chosen model does not exist !!'+W)
  print('Please make sure you provide a valid model path and model name before proceeding further.')


# Activate the (pre-)trained model


# Provide the code for performing predictions and saving them


print("Images saved into folder:", Result_folder)

# %% [markdown]
## **6.2. Inspect the predicted output**
---


# %% [code]
# @markdown ##Run this cell to display a randomly chosen input and its corresponding predicted output.

# This will display a randomly chosen dataset input and predicted output
random_choice = random.choice(os.listdir(Data_folder))
x = imread(Data_folder+"/"+random_choice)

os.chdir(Result_folder)
y = imread(Result_folder+"/"+random_choice)

plt.figure(figsize=(16,8))

plt.subplot(1,2,1)
plt.axis('off')
plt.imshow(x, interpolation='nearest')
plt.title('Input')

plt.subplot(1,2,2)
plt.axis('off')
plt.imshow(y, interpolation='nearest')
plt.title('Predicted output');


# %% [markdown]
## **6.3. Download your predictions**
---

<font size = 4>**Store your data** and ALL its results elsewhere by downloading it from Google Drive and after that clean the original folder tree (datasets, results, trained model etc.) if you plan to train or use new networks. Please note that the notebook will otherwise **OVERWRITE** all files which have the same name.

# %% [markdown]

#**Thank you for using <font color=orange>YOUR NETWORK!**
