# Supplementary material for: Democratising deep learning for microscopy with ZeroCostDL4Mic
Source: Nat Commun. 2021 Apr 15;12:2276. doi: 10.1038/s41467-021-22518-0 (PMC8050272; doi:10.1038/s41467-021-22518-0)
Supplement: Supplementary file 17 — Source Data [file 41467_2021_22518_MOESM17_ESM.xlsx]

## Sheet: Fig 9C
epoch	No_aug	4xaug	8xaug
1	0.011	0.0042	0.0137
2	0.0096	0.0354	0.0627
3	0	0.0688	0.1271
4	0	0.249	0.4055
5	0	0.3195	0.5136
6	0.0053	0.2886	0.538
7	0.0122	0.3949	0.604
8	0.0738	0.3994	0.6216
9	0.1339	0.4461	0.689
10	0.1693	0.4694	0.6672
11	0.1715	0.4902	0.6569
12	0.1978	0.4897	0.6991
13	0.1997	0.4912	0.7278
14	0.1343	0.4886	0.7181
15	0.2134	0.4951	0.7663
16	0.1339	0.5042	0.7771
17	0.2336	0.5179	0.791
18	0.261	0.5124	0.7819
19	0.2591	0.5087	0.784
20	0.2688	0.5083	0.7879
21	0.2633	0.5097	0.782
22	0.2623	0.5114	0.7832
23	0.1345	0.5092	0.7763
24	0.1388	0.5134	0.7833
25	0.2602	0.5139	0.7843
26	0.2599	0.5141	0.7834
27	0.2597	0.5116	0.7839
28	0.132	0.5139	0.7792
29	0.1443	0.5115	0.7791
30	0.2533	0.5126	0.7841

## Sheet: Fig 9e
				IuO score
			"de novo" Training			Transfer learning
	Pre-trained model only	5 Epochs	20 Epochs	200 Epochs	5 Epochs	20 Epochs	200 Epochs
Image 1	0.700254	0	0.720039	0.790643	0.850221	0.840216	0.848111
Image 2	0.755518	0.00459029	0.733865	0.80398	0.865558	0.850871	0.85975
Image 3	0.860641	0.00206808	0.832	0.885141	0.954527	0.957117	0.963462
Image 4	0.904337	0.00193834	0.85853	0.883574	0.964341	0.96413	0.969815
Image 5	0.913401	0.00367065	0.864974	0.897395	0.967913	0.967919	0.974857
Image 6	0.878677	0.00866795	0.862673	0.888612	0.961858	0.963326	0.970216
Image 7	0.8799	0	0.843392	0.877375	0.959026	0.955969	0.964076
Image 8	0.881709	0	0.828522	0.874423	0.962356	0.956201	0.961554
Image 9	0.871949	0	0.80936	0.866696	0.955526	0.953675	0.954991
Image 10	0.862045	0	0.837044	0.879424	0.950722	0.948073	0.959089
Image 11	0.793186	0.00360008	0.85521	0.883852	0.956805	0.954194	0.964962
Image 12	0.804522	0.00708772	0.83747	0.88621	0.960654	0.966084	0.9714
Image 13	0.843785	0.00526598	0.81914	0.860171	0.919142	0.937516	0.93682
				F1 score
			"de novo" Training			Transfer learning
	Pre-trained model only	5 Epochs	20 Epochs	200 Epochs	5 Epochs	20 Epochs	200 Epochs
Image 1	0.811359	0	0.881432	0.945368	0.96837	0.96837	0.973366
Image 2	0.823529	0.00877193	0.87631	0.920354	0.961625	0.957111	0.961625
Image 3	0.719346	0	0.938182	0.973783	0.977273	0.981273	0.985075
Image 4	0.968386	0	0.981132	0.981261	0.991482	0.994924	0.99322
Image 5	0.972274	0	0.986667	0.996226	0.99811	0.99811	1
Image 6	0.940171	0.017094	0.980132	0.984615	0.986726	0.991111	0.995595
Image 7	0.97619	0	0.969697	0.981928	0.987805	0.990881	0.990937
Image 8	0.990798	0	0.979719	0.984424	0.996904	0.995349	0.996904
Image 9	0.9694	0	0.958281	0.971142	0.993789	0.992519	0.988792
Image 10	0.767059	0	0.95858	0.973451	0.982036	0.984894	0.988024
Image 11	0.907127	0.00904977	0.979684	0.972603	0.981481	0.981481	0.983908
Image 12	0.847545	0.0232558	0.953757	0.985163	0.996997	0.996997	0.996997
Image 13	0.846512	0	0.944882	0.965699	0.973684	0.981432	0.976378
